# Supplementary material for: Aberrant Water Structure Dynamics in B16 Melanoma-Bearing Mice by Time Domain Refractometry Analysis
Source: Biology (Basel). 2023 Sep 18;12(9):1250. doi: 10.3390/biology12091250 (PMC10525127; doi:10.3390/biology12091250)
Supplement: Supplementary file 1 [file biology-12-01250-s001.zip]

Archive with 1 entries (1 files):
- 20230726 Supplemental Materials.pdf
